# Supplementary material for: Impact of Socioeconomic Factors and Lifestyle on Salt and Potassium Intake and Sodium-to-Potassium Ratio: EH-UH 2 Study
Source: Nutrients. 2026 Feb 13;18(4):615. doi: 10.3390/nu18040615 (PMC12942789; doi:10.3390/nu18040615)
Supplement: Supplementary file 1 [file nutrients-18-00615-s001.zip]

Archive with 1 entries (1 files):
- nutrients-4140307-supplementary.pdf
